# Supplementary material for: A novel deep learning method for large-scale analysis of bone marrow adiposity using UK Biobank Dixon MRI data
Source: Comput Struct Biotechnol J. 2023 Dec 27;24:89–104. doi: 10.1016/j.csbj.2023.12.029 (PMC10806280; doi:10.1016/j.csbj.2023.12.029)
Supplement: Supplementary file 2 — Supplementary material [file mmc2.xlsx]

## Sheet: Morris_etal_Supp_Data_PheCodes
						Full cohort		Spine - Faulty		Spine - OK		Femoral Head - Faulty		Femoral Head - OK		Total Hip - Faulty		Total Hip - OK		Diaphysis - Faulty		Diaphysis - OK
PheCode	Description (PheCode)	ICD10 codes	ICD9 codes	Description (ICD10)	Description (ICD9)	Cases	Controls	Cases (not obese, faulty spine)	Controls (not obese, faulty SPINE)	Cases (not obese, OK SPINE)	Controls (not obese, OK SPINE)	Cases (not obese, faulty FEMORAL HEAD)	Controls (not obese, faulty FEMORAL HEAD)	Cases (not obese, OK FEMORAL HEAD)	Controls (not obese, OK FEMORAL HEAD)	Cases (not obese, faulty TOTAL HIP)	Controls (not obese, faulty TOTAL HIP)	Cases (not obese, OK TOTAL HIP)	Controls (not obese, OK TOTAL HIP)	Cases (not obese, faulty DIAPHYSIS)	Controls (not obese, faulty DIAPHYSIS)	Cases (not obese, OK DIAPHYSIS)	Controls (not obese, OK DIAPHYSIS)
10	Tuberculosis	M01.1	n.a.	Tuberculous arthritis	n.a.	1	699	1	30	0	667	1	77	0	620	1	32	0	665	1	67	0	630
41	Bacterial infection NOS	M00.1	n.a.	Pneumococcal arthritis and polyarthritis	n.a.	8	699	0	30	9	667	1	77	8	620	1	32	8	665	2	67	7	630
41.1	Staphylococcus infections	M00.0	n.a.	Staphylococcal arthritis and polyarthritis	n.a.	5	699	1	30	4	667	3	77	2	620	2	32	3	665	2	67	3	630
41.2	Streptococcus infection	M00.2	n.a.	Other streptococcal arthritis and polyarthritis	n.a.	4	699	0	30	4	667	0	77	4	620	0	32	4	665	0	67	4	630
90.2	Gonococcal infections	M73.0	n.a.	Gonococcal bursitis	n.a.	0	723	0	32	0	690	0	81	0	641	0	35	0	687	0	71	0	651
195.1	Malignant neoplasm, other	M90.7	n.a.	Fracture of bone in neoplastic disease	n.a.	52	639	2	28	47	615	5	72	44	571	1	32	48	611	4	64	45	579
199	Neoplasm of uncertain behavior	M90.7	n.a.	Fracture of bone in neoplastic disease	n.a.	2	639	1	28	1	615	1	72	1	571	1	32	1	611	1	64	1	579
202.2	Non-Hodgkin lymphoma, unspecified	C85.9; C85.1	200	Non-Hodgkin lymphoma; B-cell lymphoma, unspecified	Lymphosarcoma and reticulosarcoma and other specified malignant tumors of lymphatic tissue	3	726	1	32	2	694	2	81	1	645	1	35	2	691	1	71	2	655
261.41	Rickets or osteomalacia	M83	n.a.	Adult osteomalacia	n.a.	0	717	0	31	0	685	0	80	0	636	0	35	0	681	0	70	0	646
270.35	Macroglobulinemia	C88.0	273.3	Waldenstrom macroglobulinemia	Macroglobulinemia	1	728	1	32	0	696	1	82	0	646	1	35	0	693	1	71	0	657
274	Gout and other crystal arthropathies	n.a.	712	n.a.	Crystal arthropathies	0	719	0	32	0	686	0	81	0	637	0	35	0	683	0	71	0	647
274.1	Gout	M10	n.a.	Gout	n.a.	3	719	0	32	3	686	0	81	3	637	0	35	3	683	0	71	3	647
274.11	Gouty arthropathy	M10.0	n.a.	Idiopathic gout	n.a.	0	719	0	32	0	686	0	81	0	637	0	35	0	683	0	71	0	647
274.2	Crystal arthropathies	M11.0	712.97	Hydroxyapatite deposition disease	Unspecified crystal arthropathy involving ankle and foot	0	719	0	32	0	686	0	81	0	637	0	35	0	683	0	71	0	647
274.21	Chondrocalcinosis	M11.1	712.16	Familial chondrocalcinosis	Chondrocalcinosis, due to dicalcium phosphate crystals, involving lower leg	1	719	0	32	1	686	0	81	1	637	0	35	1	683	0	71	1	647
277.5	Other disorders of lipoid metabolism	M14.3	n.a.	Lipoid dermatoarthritis	n.a.	1	715	0	32	1	682	0	80	1	634	0	35	1	679	0	69	1	645
282.8	Other hemoglobinopathies	M90.4	n.a.	Osteonecrosis due to haemoglobinopathy	n.a.	0	666	0	27	0	638	0	74	0	591	0	29	0	636	0	59	0	606
284	Aplastic anemia	D61.9	284	Aplastic anemia	Aplastic anemia and other bone marrow failure syndromes	1	728	1	32	0	696	1	82	0	646	1	35	0	693	1	71	0	657
285.22	Anemia in neoplastic disease	D63.0	285.22	Anemia in neoplastic disease	Anemia in neoplastic disease	1	728	1	32	0	696	1	82	0	646	1	35	0	693	1	71	0	657
359.2	Myopathy	M60	n.a.	Myositis	n.a.	0	713	0	32	0	681	0	81	0	632	0	35	0	678	0	71	0	642
376	Disorders of the orbit	Q75.2	n.a.	Hypertelorism	n.a.	0	701	0	31	0	669	0	80	0	620	0	34	0	666	0	69	0	631
446	Polyarteritis nodosa and allied conditions	M30	n.a.	Polyarteritis nodosa and related conditions	n.a.	0	707	0	31	0	677	0	78	0	630	0	34	0	674	0	68	0	640
446.2	Acute febrile mucocutaneous lymph node syndrome (Kawasaki disease)	M30.3	n.a.	Mucocutaneous lymph node syndrome [Kawasaki]	n.a.	0	707	0	31	0	677	0	78	0	630	0	34	0	674	0	68	0	640
446.3	Hypersensitivity angiitis	M05.2	n.a.	Rheumatoid vasculitis	n.a.	0	707	0	31	0	677	0	78	0	630	0	34	0	674	0	68	0	640
446.4	Wegener's granulomatosis	M30.1	n.a.	Polyarteritis with lung involvement [Churg-Strauss]	n.a.	0	707	0	31	0	677	0	78	0	630	0	34	0	674	0	68	0	640
446.5	Giant cell arteritis	M31.5	n.a.	Giant cell arteritis with polymyalgia rheumatica	n.a.	1	707	0	31	1	677	0	78	1	630	0	34	1	674	0	68	1	640
446.6	Polyarteritis nodosa	M30.0	n.a.	Polyarteritis nodosa	n.a.	0	707	0	31	0	677	0	78	0	630	0	34	0	674	0	68	0	640
446.7	Takayasu's disease	M31.4	n.a.	Aortic arch syndrome [Takayasu]	n.a.	0	707	0	31	0	677	0	78	0	630	0	34	0	674	0	68	0	640
446.8	Thrombotic microangiopathy	M31.1	n.a.	Thrombotic microangiopathy	n.a.	0	707	0	31	0	677	0	78	0	630	0	34	0	674	0	68	0	640
447	Other disorders of arteries and arterioles	M31.8	n.a.	Other specified necrotizing vasculopathies	n.a.	2	707	0	31	2	677	0	78	2	630	0	34	2	674	0	68	2	640
569.2	Gastrointestinal complications	M02.0	n.a.	Arthropathy following intestinal bypass	n.a.	0	663	0	30	0	634	0	76	0	588	0	34	0	630	0	65	0	599
588	Disorders resulting from impaired renal function	M10.3	n.a.	Gout due to impairment of renal function	n.a.	0	703	0	31	0	670	0	79	0	622	0	34	0	667	0	68	0	633
695.42	Systemic lupus erythematosus	M32	710	Systemic lupus erythematosus	Systemic lupus erythematosus	1	695	0	31	1	663	0	80	1	614	0	35	1	659	0	69	1	625
696.42	Psoriatic arthropathy	M07.0	n.a.	Distal interphalangeal psoriatic arthropathy	n.a.	1	689	0	30	1	658	0	79	1	609	0	34	1	654	0	68	1	620
701.5	Abnormal granulation tissue	M60.2	728.82	Foreign body granuloma of soft tissue, not elsewhere classified	Foreign body granuloma of muscle	1	713	0	32	1	682	0	79	1	635	0	35	1	679	0	70	1	644
709	Diffuse diseases of connective tissue	n.a.	710	n.a.	Diffuse diseases of connective tissue	0	696	0	31	0	664	0	80	0	615	0	35	0	660	0	69	0	626
709.2	Sicca syndrome	M35.0	710.2	Sicca syndrome [Sj_露gren]	Sicca syndrome	0	696	0	31	0	664	0	80	0	615	0	35	0	660	0	69	0	626
709.3	Systemic sclerosis	M34	710.1	Systemic sclerosis	Systemic sclerosis	0	696	0	31	0	664	0	80	0	615	0	35	0	660	0	69	0	626
709.4	Polymyositis	M33.2	710.4	Polymyositis	Polymyositis	0	696	0	31	0	664	0	80	0	615	0	35	0	660	0	69	0	626
709.5	Dermatomyositis	M33	710.3	Dermatopolymyositis	Dermatomyositis	0	696	0	31	0	664	0	80	0	615	0	35	0	660	0	69	0	626
709.6	Other specified diffuse diseases of connective tissue	M35.1	710.8	Other overlap syndromes	Other specified diffuse diseases of connective tissue	0	696	0	31	0	664	0	80	0	615	0	35	0	660	0	69	0	626
709.7	Unspecified diffuse connective tissue disease	M35.9	710.9	Systemic involvement of connective tissue, unspecified	Unspecified diffuse connective tissue disease	3	696	0	31	3	664	0	80	3	615	0	35	3	660	0	69	3	626
710	Osteomyelitis, periostitis, and other infections involving bone	M46.3	730	Infection of intervertebral disc (pyogenic)	Osteomyelitis, periostitis, and other infections involving bone	0	597	0	28	0	573	0	68	0	533	0	27	0	574	0	55	0	546
710.11	Acute osteomyelitis	M86.0	730.06	Acute haematogenous osteomyelitis	Acute osteomyelitis involving lower leg	0	597	0	28	0	573	0	68	0	533	0	27	0	574	0	55	0	546
710.12	Chronic osteomyelitis	M86.3	730.1	Chronic multifocal osteomyelitis	Chronic osteomyelitis	0	597	0	28	0	573	0	68	0	533	0	27	0	574	0	55	0	546
710.19	Unspecified osteomyelitis	M46.2	730.26	Osteomyelitis of vertebra	Unspecified osteomyelitis involving lower leg	0	597	0	28	0	573	0	68	0	533	0	27	0	574	0	55	0	546
710.2	Periostitis	n.a.	730.35	n.a.	Periostitis, without mention of osteomyelitis, involving pelvic region and thigh	0	597	0	28	0	573	0	68	0	533	0	27	0	574	0	55	0	546
710.3	Osteopathy resulting from poliomyelitis	M89.6	730.7	Osteopathy after poliomyelitis	Osteopathy resulting from poliomyelitis	0	597	0	28	0	573	0	68	0	533	0	27	0	574	0	55	0	546
711	Arthropathy associated with infections	M00.8	711.44	Arthritis and polyarthritis due to other specified bacterial agents	Arthropathy involving hand associated with other bacterial diseases	0	597	0	28	0	573	0	68	0	533	0	27	0	574	0	55	0	546
711.1	Pyogenic arthritis	M00	711.07	Pyogenic arthritis	Pyogenic arthritis involving ankle and foot	0	597	0	28	0	573	0	68	0	533	0	27	0	574	0	55	0	546
711.2	Reiter's disease	M02.3	711.17	Reiter disease	Arthropathy involving ankle and foot associated with Reiter's disease and nonspecific urethritis	0	597	0	28	0	573	0	68	0	533	0	27	0	574	0	55	0	546
711.3	Behcet's syndrome	M35.2	711.2	Beh_搂et disease	Arthropathy in Behcet's syndrome, site unspecified	0	597	0	28	0	573	0	68	0	533	0	27	0	574	0	55	0	546
712	Infective connective tissue disorders	M60.0	728	Infective myositis	Infective myositis	0	597	0	28	0	573	0	68	0	533	0	27	0	574	0	55	0	546
713	Arthropathy associated with other disorders classified elsewhere	M02	713.2	Reactive arthropathies	Arthropathy associated with hematological disorders	0	597	0	28	0	573	0	68	0	533	0	27	0	574	0	55	0	546
713.5	Arthropathy associated with neurological disorders	M14.6	713.5	Neuropathic arthropathy	Arthropathy associated with neurological disorders	0	597	0	28	0	573	0	68	0	533	0	27	0	574	0	55	0	546
714	Rheumatoid arthritis and other inflammatory polyarthropathies	M06.4	714.89	Inflammatory polyarthropathy	Other specified inflammatory polyarthropathies	2	699	0	31	2	667	0	75	2	623	0	32	2	666	0	66	2	632
714.1	Rheumatoid arthritis	M05.0	714.1	Felty syndrome	Felty's syndrome	10	699	1	31	9	667	1	75	9	623	1	32	9	666	1	66	9	632
714.2	Juvenile rheumatoid arthritis	M08	714.32	Juvenile arthritis	Pauciarticular juvenile rheumatoid arthritis	0	699	0	31	0	667	0	75	0	623	0	32	0	666	0	66	0	632
715	Other inflammatory spondylopathies	M46	720.8	Other inflammatory spondylopathies	Other inflammatory spondylopathies	3	699	0	31	3	667	1	75	2	623	0	32	3	666	1	66	2	632
715.1	Sacroiliitis NEC	M46.1	720.2	Sacroiliitis, not elsewhere classified	Sacroiliitis, not elsewhere classified	0	699	0	31	0	667	0	75	0	623	0	32	0	666	0	66	0	632
715.2	Ankylosing spondylitis	M08.1	720	Juvenile ankylosing spondylitis	Ankylosing spondylitis	2	699	0	31	2	667	2	75	0	623	2	32	0	666	1	66	1	632
715.3	Spinal enthesopathy	M46.0	720.1	Spinal enthesopathy	Spinal enthesopathy	1	699	0	31	1	667	1	75	0	623	0	32	1	666	1	66	0	632
716	Other arthropathies	M12.8	716.46	Other specific arthropathies, not elsewhere classified	Transient arthropathy involving lower leg	0	597	0	28	0	573	0	68	0	533	0	27	0	574	0	55	0	546
716.1	Unspecified polyarthropathy or polyarthritis	n.a.	716.5	n.a.	Unspecified polyarthropathy or polyarthritis, site unspecified	0	597	0	28	0	573	0	68	0	533	0	27	0	574	0	55	0	546
716.2	Unspecified monoarthritis	M13.1	716.62	Monoarthritis, not elsewhere classified	Unspecified monoarthritis involving upper arm	30	597	1	28	26	573	2	68	25	533	1	27	26	574	3	55	24	546
716.3	Kaschin-Beck disease	M12.1	716.02	Kaschin-Beck disease	Kaschin-Beck disease involving upper arm	0	597	0	28	0	573	0	68	0	533	0	27	0	574	0	55	0	546
716.8	Palindromic rheumatism	M12.3	719.36	Palindromic rheumatism	Palindromic rheumatism involving lower leg	1	597	0	28	1	573	0	68	1	533	0	27	1	574	0	55	1	546
716.9	Arthropathy NOS	M02.0	716.84	Arthropathy following intestinal bypass	Other specified arthropathy involving hand	120	597	4	28	111	573	9	68	106	533	6	27	109	574	13	55	102	546
717	Polymyalgia Rheumatica	M35.3	725	Polymyalgia rheumatica	Polymyalgia rheumatica	7	716	1	31	6	684	1	80	6	635	0	35	7	680	1	70	6	645
720	Spinal stenosis	M48.0	724	Spinal stenosis	Spinal stenosis of unspecified region	13	686	0	32	13	656	1	76	12	612	0	35	13	653	1	68	12	620
720.1	Spinal stenosis of lumbar region	n.a.	724.03	n.a.	Spinal stenosis, lumbar region, with neurogenic claudication	0	686	0	32	0	656	0	76	0	612	0	35	0	653	0	68	0	620
721	Spondylosis and allied disorders	M47	721.9	Spondylosis	Spondylosis of unspecified site	10	686	0	32	9	656	2	76	7	612	0	35	9	653	1	68	8	620
721.1	Spondylosis without myelopathy	M47.2	721	Other spondylosis with radiculopathy	Cervical spondylosis without myelopathy **	17	686	0	32	15	656	4	76	11	612	0	35	15	653	3	68	12	620
721.2	Spondylosis with myelopathy	M47.1	721.41	Other spondylosis with myelopathy	Spondylosis with myelopathy, thoracic region	0	686	0	32	0	656	0	76	0	612	0	35	0	653	0	68	0	620
721.8	Other allied disorders of spine	M40.2	721.8	Other and unspecified kyphosis	Other allied disorders of spine	0	686	0	32	0	656	0	76	0	612	0	35	0	653	0	68	0	620
722	Intervertebral disc disorders	n.a.	722	n.a.	Intervertebral disc disorders	0	686	0	32	0	656	0	76	0	612	0	35	0	653	0	68	0	620
722.1	Displacement of intervertebral disc	M50.2	722.11	Other cervical disc displacement	Displacement of thoracic intervertebral disc without myelopathy	0	686	0	32	0	656	0	76	0	612	0	35	0	653	0	68	0	620
722.3	Schmorl's nodes	M51.4	722.3	Schmorl nodes	Schmorl's nodes of unspecified region	0	686	0	32	0	656	0	76	0	612	0	35	0	653	0	68	0	620
722.6	Degeneration of intervertebral disc	M50.3	722.6	Other cervical disc degeneration	Degeneration of intervertebral disc, site unspecified	5	686	0	32	5	656	0	76	5	612	0	35	5	653	0	68	5	620
722.7	Intervertebral disc disorder with myelopathy	M50.0	722.7	Cervical disc disorder with myelopathy	Intervertebral disc disorder with myelopathy	0	686	0	32	0	656	0	76	0	612	0	35	0	653	0	68	0	620
722.8	Postlaminectomy syndrome	M96.1	722.83	Postlaminectomy syndrome, not elsewhere classified	Postlaminectomy syndrome of lumbar region	0	686	0	32	0	656	0	76	0	612	0	35	0	653	0	68	0	620
722.9	Other and unspecified disc disorder	M46.4	722.91	Discitis, unspecified	Other and unspecified disc disorder of cervical region	3	686	0	32	3	656	0	76	3	612	0	35	3	653	0	68	3	620
723	Other disorders of cervical region	M50.0	723.7	Cervical disc disorder with myelopathy	Ossification of posterior longitudinal ligament in cervical region	0	686	0	32	0	656	0	76	0	612	0	35	0	653	0	68	0	620
723.1	Torticollis	M43.6	723.5	Torticollis	Torticollis NOS	0	686	0	32	0	656	0	76	0	612	0	35	0	653	0	68	0	620
724	Other and unspecified disorders of back	n.a.	724	n.a.	Other and unspecified disorders of back	0	686	0	32	0	656	0	76	0	612	0	35	0	653	0	68	0	620
724.1	Disorders of sacrum	n.a.	724.6	n.a.	Disorders of sacrum	0	686	0	32	0	656	0	76	0	612	0	35	0	653	0	68	0	620
724.2	Disorders of coccyx	n.a.	724.7	n.a.	Disorders of coccyx	0	686	0	32	0	656	0	76	0	612	0	35	0	653	0	68	0	620
724.8	Other symptoms referable to back	M48.8	724.8	Other specified spondylopathies	Other symptoms referable to back	0	686	0	32	0	656	0	76	0	612	0	35	0	653	0	68	0	620
724.9	Other unspecified back disorders	M40.2	724.9	Other and unspecified kyphosis	Other unspecified back disorders	0	686	0	32	0	656	0	76	0	612	0	35	0	653	0	68	0	620
726	Peripheral enthesopathies and allied syndromes	M75	726.13	Shoulder lesions	Partial tear of rotator cuff	22	654	0	31	20	625	2	74	18	582	0	34	20	622	1	64	19	592
726.1	Enthesopathy	M25.7	726.64	Osteophyte	Patellar tendinitis	23	654	0	31	23	625	5	74	18	582	1	34	22	622	3	64	20	592
726.2	Synoviopathy	M75.3	726.12	Calcific tendinitis of shoulder	Bicipital tenosynovitis	1	654	0	31	1	625	0	74	1	582	0	34	1	622	1	64	0	592
726.3	Bursitis	M70.2	726.71	Olecranon bursitis	Achilles bursitis or tendinitis	0	654	0	31	0	625	0	74	0	582	0	34	0	622	0	64	0	592
726.4	Calcaneal spur; Exostosis NOS	M77.3	726.73	Calcaneal spur	Calcaneal spur	0	654	0	31	0	625	0	74	0	582	0	34	0	622	0	64	0	592
727	Other disorders of synovium, tendon, and bursa	M65.0	727.8	Abscess of tendon sheath	Other disorders of synovium, tendon, and bursa	3	654	0	31	3	625	0	74	3	582	0	34	3	622	0	64	3	592
727.1	Synovitis and tenosynovitis	M65	727	Synovitis and tenosynovitis	Synovitis and tenosynovitis NOS	10	654	0	31	10	625	2	74	8	582	0	34	10	622	0	64	10	592
727.2	Bursitis disorders	M70.1	727.2	Bursitis of hand	Specific bursitides often of occupational origin	0	654	0	31	0	625	0	74	0	582	0	34	0	622	0	64	0	592
727.4	Ganglion and cyst of synovium, tendon, and bursa	M67.4	727.41	Ganglion	Ganglion of joint	7	654	0	31	7	625	1	74	6	582	0	34	7	622	1	64	6	592
727.5	Rupture of synovium	M66.0	727.51	Rupture of popliteal cyst	Synovial cyst of popliteal space	0	654	0	31	0	625	0	74	0	582	0	34	0	622	0	64	0	592
727.6	Rupture of tendon, nontraumatic	M66.2	727.67	Spontaneous rupture of extensor tendons	Nontraumatic rupture of achilles tendon	1	654	0	31	1	625	1	74	0	582	0	34	1	622	0	64	1	592
727.7	Contracture of tendon (sheath)	M62.4	727.81	Contracture of muscle	Contracture of tendon (sheath)	0	654	0	31	0	625	0	74	0	582	0	34	0	622	0	64	0	592
727.8	Plica syndrome	n.a.	727.83	n.a.	Plica syndrome	0	654	0	31	0	625	0	74	0	582	0	34	0	622	0	64	0	592
728	Disorders of muscle, ligament, and fascia	M60.1	728.7	Interstitial myositis	Other fibromatoses of muscle, ligament, and fascia	2	654	0	31	2	625	0	74	2	582	0	34	2	622	0	64	2	592
728.1	Muscular calcification and ossification	M61	728.19	Calcification and ossification of muscle	Other muscular calcification and ossification	0	654	0	31	0	625	0	74	0	582	0	34	0	622	0	64	0	592
728.2	Laxity of ligament or hypermobility syndrome	M24.2	728.5	Disorder of ligament	Hypermobility syndrome	1	654	0	31	1	625	0	74	1	582	0	34	1	622	0	64	1	592
728.7	Fasciitis	M72	729.4	Fibroblastic disorders	Fasciitis unspecified	1	654	0	31	1	625	0	74	1	582	0	34	1	622	0	64	1	592
728.71	Contracture of palmar fascia [Dupuytren's disease]	M72.0	728.6	Palmar fascial fibromatosis [Dupuytren]	Contracture of palmar fascia	12	654	0	31	12	625	1	74	11	582	0	34	12	622	2	64	10	592
729	Other disorders of soft tissues	M62.6	729.9	Muscle strain	Disorders of soft tissue, unspecified	11	654	1	31	9	625	3	74	7	582	0	34	10	622	1	64	9	592
729.1	Rheumatism, unspecified and fibrositis	M79.0	729	Rheumatism, unspecified	Rheumatism, unspecified and fibrositis	1	654	0	31	1	625	0	74	1	582	0	34	1	622	0	64	1	592
729.3	Panniculitis	M35.6	729.3	Relapsing panniculitis [Weber-Christian]	Panniculitis, unspecified site	0	654	0	31	0	625	0	74	0	582	0	34	0	622	0	64	0	592
729.7	Nontraumatic compartment syndrome	n.a.	729.71	n.a.	Nontraumatic compartment syndrome of upper extremity	0	654	0	31	0	625	0	74	0	582	0	34	0	622	0	64	0	592
731	Osteitis deformans and osteopathies associated with other disorders classified elsewhere	M89.4	n.a.	Other hypertrophic osteoarthropathy	n.a.	0	684	0	30	0	654	0	76	0	608	0	34	0	650	0	66	0	618
731.1	Osteitis deformans [Paget's disease of bone]	M88	n.a.	Paget disease of bone [osteitis deformans]	n.a.	0	684	0	30	0	654	0	76	0	608	0	34	0	650	0	66	0	618
732	Osteochondropathies	M42	n.a.	Spinal osteochondrosis	n.a.	0	684	0	30	0	654	0	76	0	608	0	34	0	650	0	66	0	618
732.1	Juvenile osteochondrosis	M42.0	n.a.	Juvenile osteochondrosis of spine	n.a.	0	684	0	30	0	654	0	76	0	608	0	34	0	650	0	66	0	618
732.7	Osteochondritis dissecans	M93.2	n.a.	Osteochondritis dissecans	n.a.	0	684	0	30	0	654	0	76	0	608	0	34	0	650	0	66	0	618
733	Other disorders of bone and cartilage	M84	n.a.	Disorders of continuity of bone	n.a.	15	684	0	30	15	654	0	76	15	608	0	34	15	650	1	66	14	618
733.2	Cyst of bone	M85.0	n.a.	Fibrous dysplasia (monostotic)	n.a.	0	684	0	30	0	654	0	76	0	608	0	34	0	650	0	66	0	618
733.4	Aseptic necrosis of bone	M87	n.a.	Osteonecrosis	n.a.	0	684	0	30	0	654	0	76	0	608	0	34	0	650	0	66	0	618
733.8	Malunion and nonunion of fracture	M84.0	n.a.	Malunion of fracture	n.a.	1	684	0	30	1	654	0	76	1	608	0	34	1	650	0	66	1	618
735	Acquired foot deformities	M21.6	n.a.	Other acquired deformities of ankle and foot	n.a.	0	699	0	30	0	669	0	76	0	623	0	34	0	665	0	67	0	632
735.1	Flat foot	M21.4	n.a.	Flat foot [pes planus] (acquired)	n.a.	0	699	0	30	0	669	0	76	0	623	0	34	0	665	0	67	0	632
735.2	Acquired toe deformities	M20.3	n.a.	Other deformity of hallux (acquired)	n.a.	6	699	0	30	5	669	2	76	3	623	0	34	5	665	1	67	4	632
735.21	Hammer toe (acquired)	M20.4	n.a.	Other hammer toe(s) (acquired)	n.a.	3	699	0	30	3	669	0	76	3	623	0	34	3	665	1	67	2	632
735.23	Hallux rigidus	M20.2	n.a.	Hallux rigidus	n.a.	4	699	0	30	3	669	0	76	3	623	0	34	3	665	0	67	3	632
735.3	Hallux valgus (Bunion)	M20.1	727.1	Hallux valgus (acquired)	Bunion	11	699	0	30	11	669	2	76	9	623	0	34	11	665	1	67	10	632
736	Other acquired deformities of limbs	M21	n.a.	Other acquired deformities of limbs	n.a.	2	699	0	30	2	669	0	76	2	623	0	34	2	665	1	67	1	632
736.2	Acquired deformities of finger	M20.0	n.a.	Deformity of finger(s)	n.a.	1	699	0	30	1	669	0	76	1	623	0	34	1	665	0	67	1	632
737	Curvature of spine	M43.9	n.a.	Deforming dorsopathy, unspecified	n.a.	0	699	0	30	0	669	0	76	0	623	0	34	0	665	0	67	0	632
737.1	Kyphosis (acquired)	M40.0	n.a.	Postural kyphosis	n.a.	0	699	0	30	0	669	0	76	0	623	0	34	0	665	0	67	0	632
737.2	Lordosis (acquired)	M40.5	n.a.	Lordosis, unspecified	n.a.	0	699	0	30	0	669	0	76	0	623	0	34	0	665	0	67	0	632
737.3	Kyphoscoliosis and scoliosis	M41	n.a.	Scoliosis	n.a.	4	699	1	30	2	669	1	76	2	623	0	34	3	665	0	67	3	632
738	Other acquired musculoskeletal deformity	M95	n.a.	Other acquired deformities of musculoskeletal system and connective tissue	n.a.	1	699	1	30	0	669	1	76	0	623	1	34	0	665	1	67	0	632
738.4	Acquired spondylolisthesis	M43.0	n.a.	Spondylolysis	n.a.	2	699	0	30	2	669	0	76	2	623	0	34	2	665	0	67	2	632
739	Contracture of joint	M21.2	718.47	Flexion deformity	Contracture of ankle and foot joint	0	699	0	30	0	669	0	76	0	623	0	34	0	665	0	67	0	632
740	Osteoarthrosis	n.a.	715	n.a.	Osteoarthrosis and allied disorders	0	650	0	31	0	621	0	74	0	578	0	31	0	621	0	68	0	584
740.1	Osteoarthritis; localized	M16	715.31	Coxarthrosis [arthrosis of hip]	Osteoarthrosis, localized, not specified whether primary or secondary, involving shoulder region	25	650	0	31	24	621	3	74	21	578	1	31	23	621	2	68	22	584
740.11	Osteoarthrosis, localized, primary	M16.0	715.12	Primary coxarthrosis, bilateral	Osteoarthrosis, localized, primary, involving upper arm	6	650	0	31	6	621	2	74	4	578	0	31	6	621	0	68	6	584
740.12	Osteoarthrosis, localized, secondary	M16.6	715.23	Other secondary coxarthrosis, bilateral	Osteoarthrosis, localized, secondary, involving forearm	0	650	0	31	0	621	0	74	0	578	0	31	0	621	0	68	0	584
740.2	Osteoarthrosis, generalized	M15.0	715	Primary generalized (osteo)arthrosis	Osteoarthrosis, generalized	0	650	0	31	0	621	0	74	0	578	0	31	0	621	0	68	0	584
740.3	Osteoarthrosis involving more than one site, but not specified as generalized	n.a.	715.8	n.a.	Osteoarthrosis involving or with mention of more than one site, but not specified as generalized, and involving unspecified site	0	650	0	31	0	621	0	74	0	578	0	31	0	621	0	68	0	584
740.9	Osteoarthrosis NOS	M13.9	715.93	Arthritis, unspecified	Osteoarthrosis, unspecified whether generalized or localized, involving forearm	50	650	1	31	47	621	4	74	44	578	3	31	45	621	1	68	47	584
741	Symptoms and disorders of the joints	M12	719.91	Other specific arthropathies	Unspecified disorder of joint of shoulder region	5	706	0	32	5	673	1	78	4	627	0	35	5	670	0	71	5	634
741.1	Ankylosis of joint	M24.6	718.57	Ankylosis of joint	Ankylosis of ankle and foot joint	0	706	0	32	0	673	0	78	0	627	0	35	0	670	0	71	0	634
741.2	Stiffness of joint	M25.6	719.55	Stiffness of joint, not elsewhere classified	Stiffness of joint, not elsewhere classified, involving pelvic region and thigh	3	706	0	32	3	673	0	78	3	627	0	35	3	670	0	71	3	634
741.3	Difficulty in walking	n.a.	719.75	n.a.	Difficulty in walking involving joint of pelvic region and thigh	0	706	0	32	0	673	0	78	0	627	0	35	0	670	0	71	0	634
741.4	Joint effusions	M25.4	719	Effusion of joint	Effusion of joint	4	706	0	32	4	673	2	78	2	627	0	35	4	670	0	71	4	634
741.5	Hemarthrosis	M25.0	719.16	Haemarthrosis	Hemarthrosis involving lower leg	0	706	0	32	0	673	0	78	0	627	0	35	0	670	0	71	0	634
741.6	Villonodular synovitis	M12.2	719.29	Villonodular synovitis (pigmented)	Villonodular synovitis involving multiple sites	0	706	0	32	0	673	0	78	0	627	0	35	0	670	0	71	0	634
742	Derangement of joint, non-traumatic	M24.7	718.6	Protrusio acetabuli	Unspecified intrapelvic protrusion of acetabulum, site unspecified	1	706	0	32	1	673	0	78	1	627	0	35	1	670	0	71	1	634
742.1	Loose body in joint	M24.0	718.1	Loose body in joint	Loose body in joint	1	706	0	32	1	673	0	78	1	627	0	35	1	670	0	71	1	634
742.2	Pathological, developmental or recurrent dislocation	M22.0	718.39	Recurrent dislocation of patella	Recurrent dislocation of joint of multiple sites	0	706	0	32	0	673	0	78	0	627	0	35	0	670	0	71	0	634
742.8	Articular cartilage disorder	M24.1	718.04	Other articular cartilage disorders	Articular cartilage disorder involving hand	2	706	0	32	2	673	0	78	2	627	0	35	2	670	0	71	2	634
742.9	Other derangement of joint	M22.3	718.94	Other derangements of patella	Unspecified derangement of hand joint	4	706	0	32	4	673	0	78	4	627	0	35	4	670	0	71	4	634
743.11	Osteoporosis NOS	M81.6	n.a.	Localized osteoporosis [Lequesne]	n.a.	36	687	1	31	36	654	3	78	34	607	2	33	35	652	5	66	32	619
743.2	Pathologic fracture	M80.5	n.a.	Idiopathic osteoporosis with pathological fracture	n.a.	0	687	0	31	0	654	0	78	0	607	0	33	0	652	0	66	0	619
743.21	Pathologic fracture of vertebrae	M48.5	n.a.	Collapsed vertebra, not elsewhere classified	n.a.	0	687	0	31	0	654	0	78	0	607	0	33	0	652	0	66	0	619
743.4	Stress fracture	M48.4	n.a.	Fatigue fracture of vertebra	n.a.	0	687	0	31	0	654	0	78	0	607	0	33	0	652	0	66	0	619
743.9	Osteopenia or other disorder of bone and cartilage	M85.9	n.a.	Disorder of bone density and structure, unspecified	n.a.	0	687	0	31	0	654	0	78	0	607	0	33	0	652	0	66	0	619
745	Pain in joint	M25.5	719.47	Pain in joint	Pain in joint involving ankle and foot	14	709	0	32	14	676	1	80	13	628	0	35	14	673	0	71	14	637
749	Congenital anomalies of face and neck	Q67.0	n.a.	Facial asymmetry	n.a.	0	723	0	32	0	690	0	81	0	641	0	35	0	687	0	71	0	651
749.2	Congenital anomalies of skull and face bones	Q75	n.a.	Other congenital malformations of skull and face bones	n.a.	0	723	0	32	0	690	0	81	0	641	0	35	0	687	0	71	0	651
752.1	Neural tube defects	Q76.0	n.a.	Spina bifida occulta	n.a.	0	721	0	31	0	689	0	80	0	640	0	35	0	685	0	70	0	650
754	Congenital musculoskeletal deformities of spine	Q67.5	n.a.	Congenital deformity of spine	n.a.	0	721	0	32	0	688	0	80	0	640	0	35	0	685	0	71	0	649
754.2	Spondylolisthesis, congenital	Q76.2	n.a.	Congenital spondylolisthesis	n.a.	0	721	0	32	0	688	0	80	0	640	0	35	0	685	0	71	0	649
755	Congenital anomalies of limbs	Q74.8	n.a.	Other specified congenital malformations of limb(s)	n.a.	0	721	0	32	0	688	0	80	0	640	0	35	0	685	0	71	0	649
755.1	Congenital deformities of feet	Q66	n.a.	Congenital deformities of feet	n.a.	1	721	0	32	1	688	1	80	0	640	0	35	1	685	0	71	1	649
755.3	Congenital anomaly of fingers/toes	Q69	n.a.	Polydactyly	n.a.	0	721	0	32	0	688	0	80	0	640	0	35	0	685	0	71	0	649
755.4	Congenital anomalies of upper limb, including shoulder girdle	Q68.1	n.a.	Congenital deformity of hand	n.a.	0	721	0	32	0	688	0	80	0	640	0	35	0	685	0	71	0	649
755.6	Other congenital anomalies of lower limb, including pelvic girdle	Q68.2	n.a.	Congenital deformity of knee	n.a.	0	721	0	32	0	688	0	80	0	640	0	35	0	685	0	71	0	649
755.61	Congenital hip dysplasia and deformity	Q65	n.a.	Congenital deformities of hip	n.a.	0	721	0	32	0	688	0	80	0	640	0	35	0	685	0	71	0	649
756	Other congenital musculoskeletal anomalies	Q67.8	n.a.	Other congenital deformities of chest	n.a.	0	721	0	32	0	688	0	80	0	640	0	35	0	685	0	71	0	649
756.1	Congenital anomalies of abdominal wall; diaphram	Q79.0	n.a.	Congenital diaphragmatic hernia	n.a.	0	721	0	32	0	688	0	80	0	640	0	35	0	685	0	71	0	649
756.2	Pectus and other congenital anomalies of ribs/sternum	Q76.6	n.a.	Other congenital malformations of ribs	n.a.	0	721	0	32	0	688	0	80	0	640	0	35	0	685	0	71	0	649
756.21	Pectus excavatum	Q67.6	n.a.	Pectus excavatum	n.a.	0	721	0	32	0	688	0	80	0	640	0	35	0	685	0	71	0	649
756.22	Pectus carinatum	Q67.7	n.a.	Pectus carinatum	n.a.	0	721	0	32	0	688	0	80	0	640	0	35	0	685	0	71	0	649
756.3	Congenital anomalies of muscle, tendon, fascia, and connective tissue	Q79.6	n.a.	Ehlers-Danlos syndrome	n.a.	1	721	0	32	1	688	0	80	1	640	0	35	1	685	0	71	1	649
756.5	Congenital osteodystrophies	M89.8	n.a.	Other specified disorders of bone	n.a.	1	721	0	32	1	688	1	80	0	640	0	35	1	685	0	71	1	649
760	Back pain	M54	724.5	Dorsalgia	Backache unspecified	13	710	2	30	11	679	3	78	10	631	2	33	11	676	3	68	10	641
761	Cervicalgia	M54.2	723.1	Cervicalgia	Cervicalgia	3	720	0	32	3	687	0	81	3	638	0	35	3	684	0	71	3	648
763	Thoracic or lumbosacral neuritis or radiculitis, unspecified	n.a.	724.4	n.a.	Thoracic or lumbosacral neuritis or radiculitis, unspecified	0	715	0	32	0	683	0	81	0	634	0	35	0	680	0	71	0	644
764	Sciatica	M54.3	724.3	Sciatica	Sciatica	5	715	0	32	5	683	0	81	5	634	0	35	5	680	0	71	5	644
765	Cervical radiculitis	M50.1	723.4	Cervical disc disorder with radiculopathy	Brachial neuritis or radiculitis NOS	0	715	0	32	0	683	0	81	0	634	0	35	0	680	0	71	0	644
766	Neuralgia, neuritis, and radiculitis NOS	M54.1	729.2	Radiculopathy	Neuralgia, neuritis, and radiculitis, unspecified	3	715	0	32	2	683	0	81	2	634	0	35	2	680	0	71	2	644
767	Cervicocranial/Cervicobrachial syndrome	n.a.	723.2	n.a.	Cervicocranial syndrome	0	715	0	32	0	683	0	81	0	634	0	35	0	680	0	71	0	644
769	Nonallopathic lesions NEC	M99.0	n.a.	Segmental and somatic dysfunction	n.a.	0	723	0	32	0	690	0	81	0	641	0	35	0	687	0	71	0	651
770	Myalgia and myositis unspecified	M60	729.1	Myositis	Myalgia and myositis unspecified	0	723	0	32	0	690	0	81	0	641	0	35	0	687	0	71	0	651
771	Musculoskeletal symptoms referable to limbs	n.a.	729.89	n.a.	Other musculoskeletal symptoms referable to limbs	1	712	0	31	1	681	0	78	1	634	0	35	1	677	0	70	1	642
771.1	Swelling of limb	M79.8	729.81	Other specified soft tissue disorders	Swelling of limb	10	712	1	31	8	681	3	78	6	634	0	35	9	677	1	70	8	642
771.2	Cramp of limb	n.a.	729.82	n.a.	Cramp of limb	0	712	0	31	0	681	0	78	0	634	0	35	0	677	0	70	0	642
772	Symptoms of the muscles	M35.4	728.89	Diffuse (eosinophilic) fasciitis	Other disorder of muscle, ligament, and fascia	3	719	0	32	3	686	0	81	3	637	0	35	3	683	0	71	3	647
772.1	Muscular wasting and disuse atrophy	M62.5	728.2	Muscle wasting and atrophy, not elsewhere classified	Muscular wasting and disuse atrophy, not elsewhere classified	2	719	0	32	2	686	0	81	2	637	0	35	2	683	0	71	2	647
772.2	Spasm of muscle	n.a.	728.85	n.a.	Spasm of muscle	0	719	0	32	0	686	0	81	0	637	0	35	0	683	0	71	0	647
772.3	Muscle weakness	n.a.	728.87	n.a.	Muscle weakness (generalized)	0	719	0	32	0	686	0	81	0	637	0	35	0	683	0	71	0	647
772.4	Rhabdomyolysis	M62.4	728.88	Contracture of muscle	Rhabdomyolysis	0	719	0	32	0	686	0	81	0	637	0	35	0	683	0	71	0	647
773	Pain in limb	M79.6	729.5	Pain in limb	Pain in limb **	13	710	3	29	9	681	3	78	9	632	2	33	10	677	4	67	8	643
781	Symptoms involving nervous and musculoskeletal systems	M67.9	n.a.	Disorder of synovium and tendon, unspecified	n.a.	3	720	0	32	3	687	0	81	3	638	0	35	3	684	0	71	3	648
805	Fracture of vertebral column without mention of spinal cord injury	M49.5	n.a.	Collapsed vertebra in diseases classified elsewhere	n.a.	1	687	0	32	1	655	1	78	0	609	1	34	0	653	1	66	0	621
830	Dislocation	M99.1	n.a.	Subluxation complex (vertebral)	n.a.	6	681	0	31	6	649	1	76	5	604	0	34	6	646	0	67	6	613
835	Internal derangement of knee	M22	717.41	Disorders of patella	Bucket handle tear of lateral meniscus	38	681	1	31	37	649	4	76	34	604	1	34	37	646	4	67	34	613
836	Traumatic arthropathy	M12.5	716.1	Traumatic arthropathy	Traumatic arthropathy, site unspecified	0	681	0	31	0	649	0	76	0	604	0	34	0	646	0	67	0	613
858	Complication of internal orthopedic device	M96.0	n.a.	Pseudarthrosis after fusion or arthrodesis	n.a.	2	691	0	31	1	660	0	77	1	614	0	34	1	657	0	69	1	622
1001	Foreign body injury	M79.5	729.6	Residual foreign body in soft tissue	Residual foreign body in soft tissue	0	723	0	32	0	690	0	81	0	641	0	35	0	687	0	71	0	651
1010	Other tests	M65.3	n.a.	Trigger finger	n.a.	14	709	0	32	14	676	2	79	12	629	1	34	13	674	1	70	13	638
1011	Complications of surgical and medical procedures	M02.2	n.a.	Postimmunization arthropathy	n.a.	9	714	1	31	9	681	2	79	8	633	1	34	9	678	1	70	9	642
